# Supplementary material for: Effects of a 28-day feeding trial of grain-containing versus pulse-based diets on cardiac function, taurine levels and digestibility in domestic dogs
Source: PLoS One. 2023 May 25;18(5):e0285381. doi: 10.1371/journal.pone.0285381 (PMC10212094; doi:10.1371/journal.pone.0285381)
Supplement: S1 Text — (XLSX) [file pone.0285381.s002.xlsx]

## Sheet: Sheet1
S5 Text: Raw data from Quilliam et al study
Dog	Diet	Bile Acid (umol/g)	Systolic BP (mmHg)	Diastolic BP (mmHg)	Pulse Pressure (mmHg)	Sodium (mmol/L)	Potassium (mmol/L)	Na:K	Chloride (mmol/L)	Bicarbonate (mmol/L)	Anion Gap (mmol/L)	Calcium (mmol/L)	Phosphorus(mmol/L)	Magnesium (mmol/L)	Urea (mmol/L)	Creatinine (μmol/L)	Amylase (U/L)	Lipase (U/L)	Fasting Glucose (mmol/L)	Cholesterol (mmol/L)	Total Bilirubin (μmol/L)	Direct Bilirubin (μmol/L)	Indirect Bilirubin (μmol/L)	ALP (U/L)	GGT (UL)	ALT (U/L)	GLDH (U/L)	CK (U/L)	Total Protein (g/L)	Albumin (g/L)	Globulin (g/L)	A:G	WBC (x 10^9/L)	Platelets (x 10^9/L)	RBC (x 10^12/L)	Digestibility Crude Protein (%)	Digestibility Fat (%)	Digestibility Starch (%)	Digestibility Non-Fiber Carbohydrate (%)	Digestibility Total Digestible Nutrient (%)	Digestibility Cystine (%)	Digestibility Methionine (%)	Digestibility Cystine + Methionine (%)	Digestibility Taurine (%)	Plasma Cysteine (uM)	Plasma Cystine (uM)	Plasma Methionine (uM)	Plasma Taurine (uM)	Canine NT-ProBnP (pg/mL)
Henry	Rice	34.961	141.833	83.5	58.3333	149.5	4.45	34	115	19	20	2.455	1.16	0.83	8.05	93	455.5	44	4.9	5.54	1.2	0.65	0.55	24.5	2	19.5	4.5	122	54.5	34.5	20	1.725	6.7	243	6.61	87.7179	98.9786	98.2161	56.9364	81.0658	85.3256	92.9686	90.8248	100	0.92175	21.3301	51.8764	100.18	0
Chip	Rice	32.311	150.833	84.8333	66	147	4.1	36	112.5	19.5	19	2.465	1.005	0.79	7.5	71	543.5	30	4.85	3.95	1.3	0.65	0.65	38.5	2.5	23	3	120.5	51	32.5	18.5	1.76	5.2	219	6.37	86.169	99.114	100	64.8782	83.5212	83.5461	93.5858	90.7698	100	0.7365	13.6642	42.7071	77.396	34.1455
Reese	Rice	30.604	138.667	87.6667	51	144.5	4.45	32.5	112.5	18.5	18	2.455	1.21	0.75	7.3	81.5	322	36.5	5.55	5.07	0.9	0.6	0.3	51	1.5	22	3	103	52.5	34.5	18	1.915	4.15	227	6.605	86.475	98.7819	100	62.1512	82.4322	82.7584	91.906	89.3402	100	0.9995	19.5671	51.585	112.532	37.1515
Crunch	Rice	34.483	127.833	85.6667	42.1667	148	4.25	35	115	19	18.5	2.35	1.27	0.765	8.85	92	343	63.5	4.8	4.69	0.75	0.4	0.35	50	1.5	22.5	4	141.5	51	33.5	17.5	1.915	5.05	260	6.555	86.4037	99.422	99.61	63.421	83.1916	82.3097	91.3414	88.8081	100	0.89695	19.9422	52.4882	87.442	0
Hershey	Rice	30.936	118.667	68.3333	50.3333	147.5	4.5	33	112.5	21	18.5	2.515	1.255	0.815	6.9	56.5	524	65	4.35	4.325	1.2	0.6	0.6	30	1.5	18	3.5	144.5	50.5	31.5	19	1.655	7.5	239	6.995	87.2347	99.3333	100	71.8452	86.7232	82.7772	92.7629	89.962	100	0.7362	12.9447	38.0861	62.432	0
Roca	Rice	36.201	136.333	76.5	59.8333	148	4.05	36.5	111.5	20	20.5	2.525	1.22	0.855	8.45	67.5	415	43	4.85	4.87	1.6	0.8	0.8	38.5	1.5	23.5	4.5	133.5	54	36.5	17.5	2.09	5.1	222.5	6.7	85.1753	98.3291	100	58.9005	80.7782	80.1081	91.9059	88.5968	100	1.0249	20.4708	53.8692	123.788	0
Joy	Rice	32.8545	134.167	70.5	63.6667	148	4.6	32.5	115.5	20.5	16.5	2.335	1.05	0.765	7	59	713.5	60	4.8	3.225	1.2	0.8	0.4	17.5	2	17	2	133	45.5	29	16.5	1.755	5.8	462.5	5.85	83.6136	97.5406	96.2381	56.1012	78.9584	77.1663	87.5382	84.629	100	0.7908	15.0692	40.5526	48.9515	0
Twix	Rice	30.8925	137.5	67.6667	69.8333	147	4.2	35	113.5	21	17	2.48	1.385	0.765	6.65	44.5	346	37	4.45	4.375	1.2	0.7	0.5	21.5	3.5	19.5	4.5	110.5	53.5	36	17.5	2.07	5.85	188.5	6.265	86.6047	95.9701	100	63.3349	82.487	80.6622	91.5656	88.5073	100	1.2051	13.2142	50.572	90.3445	0
Henry	Commercial	67.7335	138.667	71.3333	67.3333	150	4.3	35	118	17	19	3.13	1.3	0.81	6.4	69	453	42	4.9	6.64	0.7	0.4	0.3	34	1	22	4	122	57	35	22	1.59	7	273	7.19	NA	NA	NA	NA	NA	NA	NA	NA	NA	0.7383	11.3216	63.2605	60.255	0
Chip	Commercial	53.87	123.333	72	51.3333	150	5	30	117	19	19	3.36	1.21	0.85	5.9	75	636	28	4.5	5.73	2	0.5	1.5	52	1	27	3	126	59	38	21	1.81	6.9	230	7.28	NA	NA	NA	NA	NA	NA	NA	NA	NA	0.5669	5.6677	48.0495	106.76	46.709
Reese	Commercial	60.447	153	69	84	146	4.3	34	114	18	18	3.5	1.22	0.79	5.7	72	346	37	5.3	5.97	1.2	0.6	0.6	87	3	22	4	97	53	33	20	1.65	4.1	248	6.13	NA	NA	NA	NA	NA	NA	NA	NA	NA	0.7663	13.8041	63.7773	94.311	38.337
Crunch	Commercial	54.377	145.667	102	43.6667	148	4.5	33	117	19	17	3.41	1.34	0.8	5.3	59	413	90	4.7	5.66	1	0.5	0.5	72	3	23	4	149	52	33	19	1.74	5.9	253	6.63	NA	NA	NA	NA	NA	NA	NA	NA	NA	0.609	12.1946	58.5622	88.667	0
Hershey	Commercial	43.513	108	57.3333	50.6667	147	4.8	31	115	20	17	3.46	1.43	0.89	5.5	57	685	85	4.3	4.34	1.6	0.4	1.2	42	1	19	3	196	52	30	22	1.36	8.3	257	8.24	NA	NA	NA	NA	NA	NA	NA	NA	NA	0.6161	13.6882	47.1833	66.995	0
Roca	Commercial	67.121	164.667	84.6667	80	146	4.5	32	112	21	18	3.48	1.16	0.84	6.2	59	528	45	4.7	5.52	1.1	0.4	0.7	46	0	25	4	123	52	35	17	2.06	6.8	192	7.25	NA	NA	NA	NA	NA	NA	NA	NA	NA	0.6755	14.7248	54.1284	110.178	0
Joy	Commercial	61.335	131.667	65	66.6667	150	4.8	31	114	25	16	3.33	1.07	0.83	6	62	799	69	4.4	3.93	1.7	0.4	1.3	28	3	20	3	153	46	27	19	1.42	7	487	6.18	NA	NA	NA	NA	NA	NA	NA	NA	NA	0.5793	13.1221	44.0884	29.911	0
Twix	Commercial	68.995	130.333	72	58.3333	147	4.4	33	114	21	16	3.42	1.35	0.82	5.1	48	391	45	3.8	5.14	1.4	0.3	1.1	33	2	20	4	128	54	36	18	2	5.5	196	6.89	NA	NA	NA	NA	NA	NA	NA	NA	NA	0.7528	10.4759	52.1643	92.602	0
Henry	Lentil	42.827	131	81.3333	49.6667	149	4.5	33	114	22	18	2.54	1.19	0.85	6.3	71	456	35	3.7	5.26	1.3	0.9	0.4	24	3	22	3	163	58	36	22	1.64	7.5	275	6.63	78.9441	97.1875	100	56.7231	75.382	76.5398	85.8804	82.5445	100	1.1182	23.8774	46.3993	86.345	0
Chip	Lentil	21.236	149.333	77.5	71.8333	147	4.5	33	114	21	17	2.39	1.34	0.8	7.1	64	593	38	3.4	2.93	1.3	0.4	0.9	23	0	24	5	286	52	33	19	1.74	5.1	215	6.95	77.5231	96.8783	99.6866	48.2941	71.1269	71.5468	88.709	82.5797	100	0.6741	16.3344	39.9539	95.053	25.158
Reese	Lentil	31.254	157	118	39	146	4.8	30	114	20	17	2.4	1.54	0.8	9.5	103	357	32	4.5	4.73	0.8	0.4	0.4	66	0	22	2	181	54	34	20	1.7	4.9	225	6.36	77.8633	98.2202	100	53.2026	73.6731	58.3684	77.9727	70.9712	100	0.8329	24.2593	42.5192	112.565	33.316
Crunch	Lentil	38.233	163.333	87	76.3333	150	4.8	31	116	23	16	2.5	1.49	0.85	6.8	62	358	65	3.6	4.35	0.5	0.5	0	46	0	30	4	275	54	36	18	2	5.9	259	6.35	78.0312	96.6836	100	53.4447	73.3643	71.0751	80.7167	77.2733	100	0.865	26.8782	48.804	80.96	0
Hershey	Lentil	37.5	118.667	80.6667	38	146	4.5	32	110	23	18	2.51	1.35	0.89	6.1	57	544	73	3.3	3.88	0.7	0.3	0.4	34	0	23	3	228	53	32	21	1.52	8	245	7.27	79.5329	96.3372	99.7115	51.8732	73.0875	79.4205	86.4882	83.964	100	0.675	11.874	40.7139	65.383	0
Roca	Lentil	48.953	128.667	91.6667	37	146	4.3	34	110	22	18	2.51	1.32	0.89	8.1	59	438	40	3.5	4.61	0.8	0.7	0.1	42	0	27	3	191	54	37	17	2.18	6.3	207	6.32	77.3224	98.4567	98.488	63.6481	77.9827	63.8552	82.0333	75.5411	100	0.9002	17.2141	52.9032	150.491	0
Joy	Lentil	35.036	123	71	52	149	5	30	115	23	16	2.37	1.47	0.85	6.8	55	686	83	4.1	3.23	1.3	0.6	0.7	22	0	23	2	283	46	29	17	1.71	6.5	477	6.69	74.3414	90.7158	100	56.4215	71.7843	72.439	75.9388	74.6889	95.0784	0.8503	11.3284	45.361	20.214	0
Twix	Lentil	36.134	134.333	80.3333	54	148	4.5	33	112	23	18	2.51	1.48	0.84	5.5	48	425	42	3.4	4.22	1	0.6	0.4	32	0	22	3	215	54	37	17	2.18	5.4	202	6.52	80.1166	97.6639	100	53.3309	74.4223	59.5051	83.9306	75.2072	100	0.9687	16.2457	43.7594	97.472	0
Henry	Wrinkled Pea	30.883	124	75.3333	48.6667	145	4.6	32	113	20	17	2.44	1.16	0.8	5.5	72	405	41	4.8	5.58	0.7	0.7	0	22	0	19	2	109	54	33	21	1.57	7.1	261	6.28	78.7814	94.2368	91.1863	62.3397	76.8549	81.3187	81.0268	81.1576	95.5026	1.2407	19.9695	56.2375	75.316	40.165
Chip	Wrinkled Pea	10.564	171	111.667	59.3333	148	4.2	35	112	21	19	2.49	1.1	0.83	6.2	77	584	43	4.6	4.25	1.4	0.7	0.7	21	0	23	3	115	52	33	19	1.74	4.9	223	6.27	79.8665	96.761	88.9773	57.8182	75.8011	73.5348	77.2321	75.5747	95.5026	0.9397	11.7103	41.0044	89.861	74.246
Reese	Wrinkled Pea	23.954	136.667	67.3333	69.3333	146	4.7	31	113	21	17	2.43	1.2	0.78	4.9	64	457	55	5.7	4.95	0.9	0.3	0.6	48	0	40	3	130	53	33	20	1.65	5.7	345	6.28	79.0205	96.7468	89.9263	65.1167	78.4509	78.7449	78.125	78.4029	100	0.8156	11.8194	47.503	110.275	45.051
Crunch	Wrinkled Pea	25.906	120.333	56	64.3333	150	4.9	31	115	24	16	2.37	1.21	0.8	6.6	60	330	59	4.4	4.96	1.1	0.8	0.3	56	2	24	4	165	52	34	18	1.89	5.7	162	6.68	77.2541	96.0034	89.6851	63.8664	77.2219	74.4054	74.3113	74.3534	100	0.8453	20.6924	54.0251	147.362	34.841
Hershey	Wrinkled Pea	33.815	135.667	71	64.6667	143	4.7	30	109	19	20	2.48	1.47	0.84	4.7	55	527	81	4.3	4.17	1.2	0.7	0.5	35	1	22	3	122	51	31	20	1.55	7.4	304	7.19	78.691	95.1629	96.2647	66.6226	78.311	81.8479	79.9841	80.8196	100	1.0849	16.6481	48.1259	51.677	0
Roca	Wrinkled Pea	26.231	127.667	65	62.6667	146	4.4	33	110	22	18	2.49	1.11	0.88	6	56	395	49	4.7	5.11	1.1	0.7	0.4	36	0	21	3	86	52	35	17	2.06	5	257	6.48	79.0507	97.2382	88.4873	56.9521	75.071	72.7203	80.298	76.9011	100	0.8227	14.0428	48.3783	72.671	24.545
Joy	Wrinkled Pea	27.989	149	66.3333	82.6667	147	4.8	31	117	19	16	2.27	1.3	0.74	5.6	51	665	71	4.7	2.84	0.7	0.6	0.1	22	3	22	2	129	42	26	16	1.63	6.7	477	6.13	69.02	79.2253	100	73.0881	74.2302	74.0641	73.9688	74.0115	100	0.6176	10.9328	46.766	18.72	0
Twix	Wrinkled Pea	26.161	133	64.3333	68.6667	148	4.7	31	113	23	17	2.52	1.48	0.86	4.3	51	387	42	4.4	4.68	1.1	0.6	0.5	19	3	24	6	103	55	38	17	2.24	4.6	223	6.74	93.4417	98.967	97.3486	88.2913	92.9799	92.8486	91.8652	92.306	100	1.306	15.0317	50.8771	103.083	28.356
[truncated: 9 more columns]
